# Supplementary material for: Spatio-Temporal Variability Description of the Rare Species Lilium martagon L. in Different Habitat Conditions
Source: Biology (Basel). 2026 Feb 28;15(5):398. doi: 10.3390/biology15050398 (PMC12985253; doi:10.3390/biology15050398)
Supplement: Supplementary file 1 [file biology-15-00398-s001.zip]

Archive with 1 entries (1 files):
- biology-4133583-supplementary.pdf
